# Supplementary material for: Large Hydrogen Isotope Fractionation Distinguishes Nitrogenase-Derived Methane from Other Methane Sources
Source: Appl Environ Microbiol. 2020 Sep 17;86(19):e00849-20. doi: 10.1128/AEM.00849-20 (PMC7499036; doi:10.1128/AEM.00849-20)
Supplement: Supplemental file 2 [file AEM.00849-20-sd002.xlsx]

## Sheet: Overview
K.E. Luxem, W.D. Leavitt, X. Zhang (2020) Large hydrogen isotope fractionation distinguishes nitrogenase-derived methane from other sources.
Supporting Information Table 1
This excel spreadsheet contains the raw data used to make the plots and other analyses in the main text.
	Tab Name	Summary of Content
	Compiled data	compiled data for each culture (biological replicate)
	H2O (UC Davis)	δ2HVSMOW (‰) of medium water - individual datapoints
	CD4 (UC Davis)	δ2HVSMOW (‰) of headspace methane - individual datapoints
	CH4 (UC Davis)	δ13CVPDB (‰) of headspace methane - individual datapoints
	CO2 and DIC (UC Davis)	δ13CVPDB (‰) of headspace CO2 and DIC - individual datapoints
	Biomass Isotopes (Isoprime)	δ13CVPDB (‰) of filtered cell biomass - individual datapoints
	Concentration Data	growth and headspace methane concentrations of V- and Fe-nitrogenase strains
	C isotopes CO2 baseline shift	estimated effect of δ13C shift of CO2 on measured fractionation

## Sheet: Compiled Data
K.E. Luxem, W.D. Leavitt, X. Zhang (2020) Large hydrogen isotope fractionation distinguishes nitrogenase-derived methane from other sources
Compiled data for each culture (biological replicate)
Individual cultures are denoted by an ID number (CH4_xxx) that can be used to compare data between all of the tabs. Note that samples CH4_001, CH4_002 and CH4_003 were blank controls and are not included because CH4 was, as expected, too low for isotopic analysis.
Sample Info																δ13CVPDB (‰)						Carbon Isotope Fractionation									δ2HVSMOW (‰)				Hydrogen Fractionation
Dataset	ID	Strain	Substrate	Temperature (°C)	Medium (Batch Info)	Container grown in	Day Harvested	OD660	pH	Headspace pressure at harvest (atm)	%H2 at innoculation	%H2 at harvest	Comments	DIC concentration (mM, from UC Davis data)		CH4	CO2	DIC	Biomass	Substrate		13αDIC/CH4	13εDIC/CH4 (‰)	13αCO2/CH4	13εCO2/CH4 (‰)	13αCO2/DIC	13εCO2/DIC (‰)	diff btw ε using DIC and CO2	calc. 13εCO2/CH4 (‰) given DIC		CH4	Medium	Lab MQ		2αMQ/CH4	2εMQ/CH4 (‰)	2αmedium/CH4	2εmedium/CH4 (‰)	Difference between MQ and medium-based fractionation	2εH2O/CH4 (‰)
2018 Summer	CH4_004	Fe	Acetate	19	AY1 B13_x	Balch Tube (27 mL total, 10 mL medium + 0.5 mL innoculum)	20180710	0.568	not measured	not measured	glove bag	3.88		2.97023		conc low		-44.9031	-45.463	-35.2148											not measured
2018 Summer	CH4_005	Fe	Acetate	19	AY2 B11_3	Balch Tube (27 mL total, 10 mL medium + 0.5 mL innoculum)	20180709	1.352	not measured	not measured	glove bag	19.32		10.5553		-85.6683		-24.3109	-39.2862	-35.2148		1.06711	67.1063						61.63		-556.493	-35.5241	-39.8827		2.16483	1164.83	2.17466	1174.66	9.82762	1174.66
2018 Fall	CH4_006	Fe	Succinate	19	Batch 15	Serum Vial (240 mL total, 180 mL medium + 9 mL innoculum)	20181122	0.316484	not measured	1	glove bag	13.71		2.37488		-73.7747	-32.0328	-26.2737	-23.363	-24.6096		1.05128	51.2845	1.04507	45.0667	0.994086	-5.91448	-6.2178	45.0667		-472.48		-39.8827		1.82006	820.057				820.057
2018 Fall	CH4_007	Fe	Succinate	19	Batch 15	Serum Vial (240 mL total, 180 mL medium + 9 mL innoculum)	20181125	0.456976	not measured	1.3	glove bag	23.8		4.70659		-79.0401	-30.1765	-24.3608	-22.6431	-24.6096		1.05937	59.372	1.05306	53.0572	0.994039	-5.96098	-6.31489	53.0572		-515.837		-39.8827		1.98305	983.047				983.047
2018 Fall	CH4_008	Fe	Succinate	19	Batch 15	Serum Vial (240 mL total, 180 mL medium + 9 mL innoculum)	20181125	0.480164	not measured	1.4	glove bag	22.1		4.5827		-78.8821	-30.1921	-24.369	-24.0762	-24.6096		1.05918	59.1814	1.05286	52.8596	0.994031	-5.96853	-6.32175	52.8596		-502.043		-39.8827		1.92811	928.112				928.112
2018 Fall	CH4_009	Fe	Succinate	19	Batch 15	Serum Vial (240 mL total, 180 mL medium + 9 mL innoculum)	20181126	0.579054	not measured	1.6	glove bag	28.28		6.00756		-80.0146	-28.6208	-23.4347	-22.6768	-24.6096		1.0615	61.5008	1.05586	55.8637	0.994689	-5.31051	-5.63711	55.8637		-518.341	-36.1594	-39.8827		1.99335	993.355	2.00109	1001.09	7.73025	1001.09
2018 Fall	CH4_010	Fe	Succinate	19	Batch 15	Serum Vial (240 mL total, 180 mL medium + 9 mL innoculum)	20181129	0.592012	not measured	1.12	glove bag	not measured		not measured		-78.6085	-28.2687			-24.6096				1.05463	54.6346				54.6346		-543.87		-39.8827		2.10492	1104.92				1104.92
2018 Fall	CH4_011	Fe	Succinate	19	Batch 15	Serum Vial (240 mL total, 180 mL medium + 9 mL innoculum)	20181129	0.639752	not measured	1.12	glove bag	not measured		not measured		-78.559	-27.9916			-24.6096				1.05488	54.8786				54.8786		-542.141		-39.8827		2.09697	1096.97				1096.97
2018 Fall	CH4_012	Fe	Succinate	19	Batch 15	Serum Vial (240 mL total, 180 mL medium + 9 mL innoculum)	20181203	0.726366	not measured	2.16667	glove bag	36.75		8.1202		-77.5331	-24.9216	-20.4671	-22.4554	-24.6096		1.06186	61.8624	1.05703	57.0335	0.995452	-4.54756	-4.82888	57.0335		-547.566		-39.8827		2.12211	1122.11				1122.11
2018 Summer	CH4_013	Fe	Succinate	19	SY1 B13_x	Balch Tube (27 mL total, 10 mL medium + 0.5 mL innoculum)	20180710	1.091	not measured	not measured	glove bag	12.74		9.11626		-77.8494		-22.758	-21.0813	-24.6096		1.05974	59.7423						54.266		-553.354	-40.5798	-39.8827		2.14962	1149.62	2.14806	1148.06	-1.56071	1148.06
2018 Summer	CH4_014	Fe	Succinate	19	SY2 B10_x	Balch Tube (27 mL total, 10 mL medium + 0.5 mL innoculum)	20180710	1.126	not measured	not measured	glove bag	15.76		11.597		-74.6805	-29.2086	-23.0771	-22.035	-24.6096		1.05577	55.7683	1.04914	49.1419	0.993724	-6.27635	-6.62637	49.1419		-549.627	-36.4855	-39.8827		2.13183	1131.83	2.13937	1139.37	7.54313	1139.37
2018 Summer	CH4_015	Fe	Succinate	19	SY1 B13_x	Balch Tube (27 mL total, 10 mL medium + 0.5 mL innoculum)	20180710	1.195	not measured	not measured	glove bag	13.7		8.88896		-79.1153		-21.1337	-21.0654	-24.6096		1.06296	62.9629						57.4867		-555.017	-39.6142	-39.8827		2.15765	1157.65	2.15825	1158.25	0.603579	1158.25
2018 Summer	CH4_016	Fe	Succinate	19	SY1 B13_x	Balch Tube (27 mL total, 10 mL medium + 0.5 mL innoculum)	20180710	1.239	not measured	not measured	glove bag	12.66		8.77559		-78.3675	-29.1272	-23.1514	-20.9786	-24.6096		1.05991	59.9112	1.05343	53.4273	0.993883	-6.11746	-6.48396	53.4273		-554.45	-40.1466	-39.8827		2.1549	1154.9	2.15431	1154.31	-0.592312	1154.31
2018 Summer	CH4_017	Fe	Succinate	19	SY1 B13_38	Balch Tube (27 mL total, 10 mL medium + 0.5 mL innoculum)	20180709	1.261	not measured	not measured	glove bag	14.83		11.0474		-78.4113		-21.0272	-21.1945	-24.6096		1.06227	62.2665						56.7902		-555.095	-40.2199	-39.8827		2.15803	1158.03	2.15727	1157.27	-0.757739	1157.27
2018 Summer	CH4_018	V	Acetate	19	AY2 B11_x	Balch Tube (27 mL total, 10 mL medium + 0.5 mL innoculum)	20180710	1.117	not measured	not measured	glove bag	saturated peak		7.63491		conc low		-17.4224	-39.9064	-35.2148											not measured
2018 Fall	CH4_019	V	Succinate	19	Batch 15	Serum Vial (240 mL total, 180 mL medium + 9 mL innoculum)	20181120	0.692948	not measured	not measured	glove bag	not measured	subsampled frequently (used for CH4 production rate measurements)	not measured		not measured															-534.775		-39.8827		2.06377	1063.77				1063.77
2018 Fall	CH4_020	V	Succinate	19	Batch 15	Serum Vial (240 mL total, 180 mL medium + 9 mL innoculum)	20181123	1.02849	not measured	1.4	glove bag	30.09		9.41703		-81.3112	-34.1206	-30.7245	-22.2484	-24.6096		1.05506	55.064	1.05137	51.3673	0.996496	-3.50377	-3.6967	51.3673		-539.603	-36.4098	-39.8827		2.08541	1085.41	2.09296	1092.96	7.54346	1092.96
2018 Fall	CH4_021	V	Succinate	19	Batch 15	Serum Vial (240 mL total, 180 mL medium + 9 mL innoculum)	20181203	1.09806	not measured	not measured	glove bag	not measured	subsampled frequently (used for CH4 production rate measurements)	not measured		not measured															-525.315		-39.8827		2.02264	1022.64				1022.64
2018 Fall	CH4_022	V	Succinate	19	Batch 15	Serum Vial (240 mL total, 180 mL medium + 9 mL innoculum)	20181203	1.15262	not measured	not measured	glove bag	not measured	subsampled frequently (used for CH4 production rate measurements)	not measured		-76.1693				-24.6096											-537.207		-39.8827		2.07461	1074.61				1074.61
2018 Fall	CH4_023	V	Succinate	19	Batch 15	Serum Vial (240 mL total, 180 mL medium + 9 mL innoculum)	20181125	1.29788	not measured	1.8	glove bag	35.39		12.1822		-84.0826	-33.3461	-32.7385	-23.306	-24.6096		1.05606	56.0575	1.05539	55.3941	0.999372	-0.628223	-0.66344	55.3941		-542.95		-39.8827		2.10068	1100.68				1100.68
2019 D2O Spike	CH4_025	Fe	Succinate	19	20190628 succ + Mo + V	Serum Vial (240 mL total, 180 mL medium + 4 mL innoculum)	20190711	0.563368	not measured	1.5	flushed 100% N2	28.19		not measured		not measured															-531.382	-32.5181	-39.8827		2.04883	1048.83	2.06454	1064.54	15.7156	1064.54
2019 D2O Spike	CH4_026	Fe	Succinate	19	20190628 succ + Mo + V	Serum Vial (240 mL total, 180 mL medium + 4 mL innoculum)	20190711	0.607016	not measured	1.76786	flushed 100% N2	instrument failed		not measured		not measured															-403.304	194.436	NA				2.00175	1001.75		1001.75
2019 D2O Spike	CH4_027	Fe	Succinate	19	20190628 succ + Mo + V	Serum Vial (240 mL total, 180 mL medium + 4 mL innoculum - 1 mL OD)	20190711	0.552001	not measured	1.50877	flushed 100% N2	instrument failed		not measured		not measured															-351.491	346.565	NA				2.0764	1076.4		1076.4
2019 D2O Spike	CH4_028	Fe	Succinate	19	20190628 succ + Mo + V	Serum Vial (240 mL total, 180 mL medium + 4 mL innoculum)	20190711	0.595649	not measured	1.66071	flushed 100% N2	32.77		not measured		not measured															-243.483	547.781	NA				2.04593	1045.93		1045.93
2019 Temperature	CH4_029	Fe	Succinate	30	B18 SY	Serum Vial (240 mL, 180 mL medium + 4 mL innoc - 1 mL OD)	20190822	0.385593	measured at end = 6.99	1.33	flushed 100% N2	24.52		4.48856		-76.6409	-31.8368	-26.0649	-22.7552	-24.6096		1.05477	54.774	1.04852	48.523	0.994074	-5.92637	-6.25099	48.523		-530.967	-33.1	-39.8827		2.04702	1047.02	2.06148	1061.48	14.4611	1061.48
2019 Temperature	CH4_030	Fe	Succinate	30	B18 SY	Serum Vial (240 mL, 180 mL medium + 4 mL innoc - 1 mL OD)	20190822	0.429696	measured at end = 7.00	1.44211	flushed 100% N2	27.52		5.29662		-77.6641	-31.0348	-25.9393	-22.4424	-24.6096		1.05608	56.0802	1.05056	50.5557	0.994769	-5.23121	-5.52457	50.5557		-531.834	-33.45	-39.8827		2.05081	1050.81	2.06455	1064.55	13.7403	1064.55
2019 Temperature	CH4_031	Fe	Succinate	30	B18 SY	Serum Vial (240 mL, 180 mL medium + 2 mL innoc - 1 mL OD)	20190822	0.379228	measured at end = 7.02	1.5	flushed 100% N2	23.86		4.54248		-76.8932	-31.7835	-26.5284	-22.4347	-24.6096		1.05456	54.5602	1.04887	48.8673	0.994602	-5.39835	-5.69288	48.8673		-510.115	-33.7	-39.8827		1.95988	959.881	1.9725	972.502	12.6208	972.502
2019 Temperature	CH4_032	Fe	Succinate	14	B18 SY_6	Serum Vial (240 mL, 180 mL medium + 2.5 mL innoc - 1 mL OD)	20190911	0.687492	measured at end = 6.85	2.36752	flushed 100% N2	43.99		not measured		-73.5131	-16.3933		-21.9097	-24.6096				1.06165	61.652				61.652		-560.397	-33.5	-39.8827		2.18406	1184.06	2.19858	1198.58	14.5193	1198.58
2019 Temperature	CH4_033	Fe	Succinate	14	B18 SY_7	Serum Vial (240 mL, 180 mL medium + 2.5 mL innoc - 1 mL OD)	20190911	0.677489	measured at end = 6.75	2.31111	flushed 100% N2	43.78		not measured		-73.7398	-16.7202		-21.976	-24.6096				1.06156	61.559				61.559		-558.124	-33.8	-39.8827		2.17282	1172.82	2.18658	1186.58	13.7657	1186.58
2019 Temperature	CH4_034	Fe	Succinate	14	B18 SY_8	Serum Vial (240 mL, 180 mL medium + 2.5 mL innoc - 1 mL OD)	20190911	0.641571	measured at end = 6.76	2.29573	flushed 100% N2	44.32		not measured		-73.1437	-16.9858		-22.0603	-24.6096				1.06059	60.5896				60.5896		-559.128	-32.6	-39.8827		2.17777	1177.77	2.19429	1194.29	16.5189	1194.29
2019 Temperature	CH4_035	Fe	Succinate (acidified)	19	B18 SY_1 + 3 mL of 1 N HCl	Serum Vial (240 mL, 180 mL medium + 3 mL innoc + 3 mL pH adjustment - 10 mL OD and pH measurement)	20190911	1.0344	measured at start = 6.19; measured at end = 6.52	2.0125	flushed 100% N2	37.25		not measured		-72.9497	-20.8013		-23.049	-24.6096				1.05625	56.252				56.252		-552.269	-33.45	-39.8827		2.14441	1144.41	2.15877	1158.77	14.3674	1158.77
2019 Temperature	CH4_036	Fe	Acetate	19	B18 AY_1	Serum Vial (240 mL, 180 mL medium + 4 mL innoc - 1 mL OD)	20190821	0.90846	measured at end = 7.06	1.9	flushed 100% N2	50.17		9.7216		-96.0776	-43.307	-37.8517	-42.6253	-35.2148		1.06441	64.4147	1.05838	58.3795	0.99433	-5.66999	-6.03522	58.3795		-521.286	-36.9	-39.8827		2.00562	1005.62	2.01185	1011.85	6.23073	1011.85
2019 Temperature	CH4_037	Fe	Acetate	19	B18 AY_2	Serum Vial (240 mL, 180 mL medium + 4 mL innoc - 1 mL OD)	20190821	0.889364	measured at end = 7.10	1.98772	flushed 100% N2	50.26		9.35367		-97.1096	-44.1357	-38.3811	-42.997	-35.2148		1.06504	65.0449	1.05867	58.6714	0.994016	-5.98428	-6.37352	58.6714		-520.4	-37.6	-39.8827		2.00191	1001.91	2.00667	1006.67	4.75967	1006.67
2018 Fall	CH4_038	V	Succinate	19	Batch 15	Serum Vial (240 mL total, 180 mL medium + 9 mL innoculum)	20181203	0.798	not measured	not measured	glove bag	not measured	subsampled frequently (used for CH4 production rate measurements)			-75.5105	-31.7873			-24.6096				1.04729	47.2944				47.2944		not measured
										note that this is a rough estimate of overpressure based on plunger movement in a locked plastic syringe after removing a subsample of headspace	the glove bag generally has 2-3% H2 in the headspace	note that OD vs. %H2 at harvest is different for balch tubes resp. serums														AVG	-5.17415	-5.47629											small (<20permil) compared to overall fractionation
																										SD	1.50106	1.58959											best fit line between epsilon calculated from MQ vs. measured medium (intercept 0): slope = 0.9965, R2 = 0.9968
Excluded due to very high OD660, low ppm CH4 in measured delta2H sample:
2018 Summer	CH4_024	V	Succinate	19	SY2 B10_x	Balch Tube (27 mL total, 10 mL medium + 0.5 mL innoculum)	20180710	1.855	not measured	not measured	glove bag	saturated peak		12.0537		conc low		-26.9146	-22.8149	-24.6096											-448.451	-35.6647	-39.8827		1.74077	740.766	1.74841	748.414	7.64765	748.414

## Sheet: H2O (UC Davis)
K.E. Luxem, W.D. Leavitt, X. Zhang (2020) Large hydrogen isotope fractionation distinguishes nitrogenase-derived methane from other sources
δ2HVSMOW (‰) of medium water - individual datapoints
Water δ2H samples were collected by filtering growth medium (0.22 µm) at the end of the experiment and storing at -20°C. For analysis, samples wer thawed and 1.4-1.5 mL were aliquoted into 2 mL soda glass vials and shipped on ice or at room temperature overnight to the UC Davis Stable Isotope Facility, where they were measured on a Laser Water Isotope Analyzer V2 (Los Gatos Research, Inc.). The m…
			δ2HVSMOW (‰)	ICOS/Mass Spec	δ2H Comment	mean (analytical reps)	SD (analytical reps)	n
ID	Analysis Batch	Internal ID	d 2H	LWIA V2 - LGR		-39.8827	2.63553	3
Lab MQ	received 7/24/18 ("2018 Summer")	W-31506	-39.3458	LWIA V2 - LGR
Lab MQ	received 7/24/18 ("2018 Summer")	W-31507	-37.557	LWIA V2 - LGR
Lab MQ	received 7/24/18 ("2018 Summer")	W-31508	-42.7454	LWIA V2 - LGR
CH4_005	received 7/24/18 ("2018 Summer")	W-31509	-35.5241	LWIA V2 - LGR
CH4_017	received 7/24/18 ("2018 Summer")	W-31510	-40.2199	LWIA V2 - LGR
CH4_013	received 7/24/18 ("2018 Summer")	W-31511	-40.5798	LWIA V2 - LGR
CH4_015	received 7/24/18 ("2018 Summer")	W-31512	-39.6142	LWIA V2 - LGR
CH4_014	received 7/24/18 ("2018 Summer")	W-31513	-36.4855	LWIA V2 - LGR
CH4_024	received 7/24/18 ("2018 Summer")	W-31514	-35.6647	LWIA V2 - LGR
CH4_016	received 7/24/18 ("2018 Summer")	W-31515	-40.1466	LWIA V2 - LGR
CH4_009	received 7/16/19 ("2019 D2O Spike")	W-34119	-36.0111	LWIA V2 - LGR		-36.1594	0.209731	2
CH4_009	received 7/16/19 ("2019 D2O Spike")	W-34119	-36.3077	LWIA V2 - LGR	replicate
CH4_020	received 7/16/19 ("2019 D2O Spike")	W-34120	-35.8796	LWIA V2 - LGR		-36.4098	0.7498	2
CH4_020	received 7/16/19 ("2019 D2O Spike")	W-34120	-36.9399	LWIA V2 - LGR	replicate
CH4_025	received 7/16/19 ("2019 D2O Spike")	W-34121	-31.8789	LWIA V2 - LGR		-32.5181	0.630975	4
CH4_025	received 7/16/19 ("2019 D2O Spike")	W-34121	-32.771	LWIA V2 - LGR	replicate
CH4_025	received 7/16/19 ("2019 D2O Spike")	W-34122	-32.1423	LWIA V2 - LGR
CH4_025	received 7/16/19 ("2019 D2O Spike")	W-34122	-33.2801	LWIA V2 - LGR	replicate
CH4_026	received 7/16/19 ("2019 D2O Spike")	W-34123	195.22	LWIA V2 - LGR		194.436	0.89514	4
CH4_026	received 7/16/19 ("2019 D2O Spike")	W-34123	194.648	LWIA V2 - LGR	replicate
CH4_026	received 7/16/19 ("2019 D2O Spike")	W-34124	194.727	LWIA V2 - LGR
CH4_026	received 7/16/19 ("2019 D2O Spike")	W-34124	193.148	LWIA V2 - LGR	replicate
CH4_027	received 7/16/19 ("2019 D2O Spike")	W-34125	344.688	LWIA V2 - LGR		346.565	2.32276	4
CH4_027	received 7/16/19 ("2019 D2O Spike")	W-34125	344.469	LWIA V2 - LGR	replicate
CH4_027	received 7/16/19 ("2019 D2O Spike")	W-34126	348.119	LWIA V2 - LGR
CH4_027	received 7/16/19 ("2019 D2O Spike")	W-34126	348.985	LWIA V2 - LGR	replicate
CH4_028	received 7/16/19 ("2019 D2O Spike")	W-34127	546.945	LWIA V2 - LGR		547.781	1.44058	4
CH4_028	received 7/16/19 ("2019 D2O Spike")	W-34127	546.219	LWIA V2 - LGR	replicate
CH4_028	received 7/16/19 ("2019 D2O Spike")	W-34128	549.306	LWIA V2 - LGR
CH4_028	received 7/16/19 ("2019 D2O Spike")	W-34128	548.654	LWIA V2 - LGR	replicate
CH4_036	sent 9/18/2019	W-34392	-36.6	LWIA V2 - LGR		-36.9	0.424264	2
CH4_036	sent 9/18/2019	W-34392	-37.2	LWIA V2 - LGR	replicate
CH4_037	sent 9/18/2019	W-34393	-37.6	LWIA V2 - LGR
CH4_029	sent 9/18/2019	W-34394	-33.1	LWIA V2 - LGR
CH4_030	sent 9/18/2019	W-34395	-32.8	LWIA V2 - LGR		-33.45	0.919239	2
CH4_030	sent 9/18/2019	W-34395	-34.1	LWIA V2 - LGR	replicate
CH4_031	sent 9/18/2019	W-34396	-33.3	LWIA V2 - LGR		-33.7	0.565685	2
CH4_031	sent 9/18/2019	W-34396	-34.1	LWIA V2 - LGR	replicate
CH4_032	sent 9/18/2019	W-34397	-33.5	LWIA V2 - LGR
CH4_033	sent 9/18/2019	W-34398	-33.8	LWIA V2 - LGR
CH4_034	sent 9/18/2019	W-34399	-32.6	LWIA V2 - LGR
CH4_035	sent 9/18/2019	W-34400	-32.6	LWIA V2 - LGR		-33.45	1.20208	2
CH4_035	sent 9/18/2019	W-34401	-34.3	LWIA V2 - LGR

## Sheet: CD4 (UC Davis)
K.E. Luxem, W.D. Leavitt, X. Zhang (2020) Large hydrogen isotope fractionation distinguishes nitrogenase-derived methane from other sources
δ2HVSMOW (‰) of headspace methane - individual datapoints
Methane samples were analyzed for δ2H at the UC Davis Stable Isotope Facility. Depending on the methane concentration, samples were collected either in pre-evacuated 12 mL soda glass vials or diluted in He-flushed vials. Because sample methane δ2H was depleted relative to the lowest standard available at the UC Davis Stable Isotope Facility (-276‰), a dilution series of a single samples (CH4_025)…
Individual datapoints and linearity correction:
					from UC Davis	from UC Davis	linearity correction applied to samples with <50 ppmv
Date Harvested	ID	UC Davis Date Received	Analysis Number	Sample	d2HVSMOW	ppmv	d2HVSMOW corrected
20180709	CH4_005	2018-07-13	NA	KEL_1_δD	-544.42	29.1756	-556.493
20180709	CH4_017	2018-07-13	NA	KEL_2_δD	-543.162	29.4052	-555.095
20180710	CH4_004	2018-07-13	NA	KEL_4_δD	-541.374	29.3276	-553.354
20180710	CH4_015	2018-07-13	NA	KEL_5_δD	-546.53	35.6935	-555.017
20180710	CH4_014	2018-07-13	NA	KEL_6_δD	-544.648	43.4796	-549.627
20180710	CH4_024	2018-07-13	NA	KEL_8_δD	-407.413	5.72129	-448.451
20180710	CH4_016	2018-07-13	NA	KEL_9_δD	-541.819	28.2728	-554.45
20181126	CH4_009	2018-12-06	NA	KEL_DCH4_1	-496.917	6.88596	-534.661
20181203	CH4_021	2018-12-06	NA	KEL_DCH4_2	-503.509	16.8753	-525.315
20181129	CH4_010	2018-12-06	NA	KEL_DCH4_3	-529.339	25.4072	-543.87
20181129	CH4_011	2018-12-06	NA	KEL_DCH4_4	-531.559	31.7274	-542.141
20181122	CH4_006	2018-12-06	NA	KEL_DCH4_5	-401.651	9.36497	-433.927
20181125	CH4_007	2018-12-06	NA	KEL_DCH4_6	-489.675	23.6294	-505.496
20181125	CH4_008	2018-12-06	NA	KEL_DCH4_7	-487.056	24.7639	-502.043
20181123	CH4_020	2018-12-06	NA	KEL_DCH4_8	-539.603	55.2036	-539.603
20181125	CH4_023	2018-12-06	NA	KEL_DCH4_9	-542.95	84.2506	-542.95
20181126	CH4_009	2018-12-06	NA	KEL_DCH4_10	-502.817	28.1242	-515.541
20181120	CH4_019	2018-12-06	NA	KEL_DCH4_11	-520.417	25.6562	-534.775
20181203	CH4_022	2018-12-06	NA	KEL_DCH4_12	-524.971	28.9091	-537.207
20181203	CH4_012	2018-12-06	NA	KEL_DCH4_13	-547.566	68.707	-547.566
20190711	CH4_025	2019-07-16	PD-61939	KEL_20190711_001	-468.502	1.97384	-528.462
20190711	CH4_025	2019-07-16	PD-61940	KEL_20190711_002	-481.07	3.6257	-530.218
20190711	CH4_025	2019-07-16	PD-61941	KEL_20190711_003	-475.979	2.79441	-529.758
20190711	CH4_025	2019-07-16	PD-61942	KEL_20190711_004	-503.923	9.85616	-535.291		Linearity Correction
20190711	CH4_025	2019-07-16	PD-61943	KEL_20190711_005	-510.639	16.109	-533.271		A dilution series of sample CH4_025 was used to correct for linearity given the strongly depleted hydrogen isotopic composition of methane.
20190711	CH4_025	2019-07-16	PD-61944	KEL_20190711_006	-522.047	25.7848	-536.316
20190711	CH4_025	2019-07-16	PD-61945	KEL_20190711_007	-516.555	26.8412	-530.11
20190711	CH4_025	2019-07-16	PD-61946	KEL_20190711_008	-522.1	38.9708	-529.025
20190711	CH4_025	2019-07-16	PD-61947	KEL_20190711_009	-524.739	52.9927	-524.739
20190711	CH4_025	2019-07-16	PD-61948	KEL_20190711_010	-536.148	77.6429	-536.148
20190711	CH4_025	2019-07-16	PD-61953	KEL_20190711_011	-531.862	62.7375	-531.862
20190711	CH4_026	2019-07-16	PD-61954	KEL_20190711_012	-413.17	24.5356	-428.322
20190711	CH4_026	2019-07-16	PD-61955	KEL_20190711_013	-391.905	141.826	-391.905
20190711	CH4_026	2019-07-16	PD-61956	KEL_20190711_014	-389.683	163.879	-389.683
20190711	CH4_027	2019-07-16	PD-61957	KEL_20190711_015	-348.238	71.0308	-348.238
20190711	CH4_027	2019-07-16	PD-61958	KEL_20190711_016	-354.744	92.2715	-354.744
20190711	CH4_028	2019-07-16	PD-61959	KEL_20190711_017	-251.101	72.7917	-251.101
20190711	CH4_028	2019-07-16	PD-61960	KEL_20190711_018	-241.096	158.724	-241.096
20190711	CH4_028	2019-07-16	PD-61961	KEL_20190711_019	-238.253	166.91	-238.253
20181125	CH4_007	2019-07-16	PD-61962	KEL_20190711_020	-526.179	54.2457	-526.179
20181122	CH4_006	2019-07-16	PD-61963	KEL_20190711_021	-484.244	12.7517	-511.032
20181126	CH4_009	2019-07-16	PD-61964	KEL_20190711_022	-504.821	183.808	-504.821		The following logarithmic equation matches the data: delta2H = -17.78*ln(ppmv) - 458.85
20190821	CH4_036	2019-09-09	PD-65087	KEL_20190822_CD4_1	-521.286	121.11	-521.286
20190821	CH4_037	2019-09-09	PD-65088	KEL_20190822_CD4_2	-520.4	107.556	-520.4		Assuming that the "correct" value is the average value of the 3 samples > 50 ppm (avg = -530.9, sd = 5.8, n = 3), the following correction can be applied to datapoints with <50 ppmv CH4: delta2H(corrected) = delta2H(meas) + 17.78*ln(ppmv) - 72.05.
20190822	CH4_031	2019-09-09	PD-65089	KEL_20190822_CD4_3	-510.115	222.564	-510.115
20190822	CH4_030	2019-09-09	PD-65090	KEL_20190822_CD4_4	-518.358	26.9603	-531.834
20190822	CH4_029	2019-09-09	PD-65091	KEL_20190822_CD4_5	-511.734	19.5031	-530.967
20190911	CH4_035	2019-09-20	PD-65079	KEL_20190917_CD4_001	-543.251	42.8637	-548.483
20190911	CH4_035	2019-09-20	PD-65083	KEL_20190917_CD4_002	-522.63	8.77929	-556.055
20190911	CH4_032	2019-09-20	PD-65084	KEL_20190917_CD4_003	-543.817	113.128	-543.817
20190911	CH4_033	2019-09-20	PD-65080	KEL_20190917_CD4_004	-573.371	58.6046	-573.371
20190911	CH4_033	2019-09-20	PD-65085	KEL_20190917_CD4_005	-542.876	95.8244	-542.876
20190911	CH4_034	2019-09-20	PD-65081	KEL_20190917_CD4_006	-577.352	73.9027	-577.352
20190911	CH4_034	2019-09-20	PD-65086	KEL_20190917_CD4_007	-540.904	92.9769	-540.904
20190911	CH4_032	2019-09-20	PD-65082	KEL_20190917_CD4_008	-576.977	83.4794	-576.977
Samples with multiple analytical replicates were averaged:
ID	d2HVSMOW corrected AVG	d2HVSMOW corrected raw datapoints
CH4_004		not measured
CH4_005	-556.493	-556.493
CH4_006	-472.48	-433.927	-511.032
CH4_007	-515.837	-505.496	-526.179
CH4_008	-502.043	-502.043
CH4_009	-518.341	-515.541	-534.661	-504.821
CH4_010	-543.87	-543.87
CH4_011	-542.141	-542.141
CH4_012	-547.566	-547.566
CH4_013	-553.354	-553.354
CH4_014	-549.627	-549.627
CH4_015	-555.017	-555.017
CH4_016	-554.45	-554.45
CH4_017	-555.095	-555.095
CH4_018		not measured
CH4_019	-534.775	-534.775
CH4_020	-539.603	-539.603
CH4_021	-525.315	-525.315
CH4_022	-537.207	-537.207
CH4_023	-542.95	-542.95
CH4_024	-448.451	-448.451
CH4_025	-531.382	-528.462	-530.218	-529.758	-535.291	-533.271	-536.316	-530.11	-529.025	-524.739	-536.148	-531.862
CH4_026	-403.304	-428.322	-391.905	-389.683
CH4_027	-351.491	-348.238	-354.744
CH4_028	-243.483	-251.101	-241.096	-238.253
CH4_029	-530.967	-530.967
CH4_030	-531.834	-531.834
CH4_031	-510.115	-510.115
CH4_032	-560.397	-543.817	-576.977
CH4_033	-558.124	-573.371	-542.876
CH4_034	-559.128	-577.352	-540.904
CH4_035	-552.269	-548.483	-556.055
CH4_036	-521.286	-521.286
CH4_037	-520.4	-520.4
Standard deviation of reference materials used at UC Davis were <2‰ for each run:
UC Davis Date Received	Mean SD for reference material replicates:	Mean absolute accuracy for calibrated reference materials within:
2018-07-13	± 1.9‰
2018-12-06	± 1.3‰
2019-07-16	±1.3‰	± 0.7‰
9/9/2019 and 9/20/2019	± 1.1‰	± 1.2‰
This is somewhat lower that the standard deviation between analytical replicates:
	Mean SD between sample replicates:
CH4_006	54.5213
CH4_007	14.6247
CH4_009	15.1157
CH4_025	3.60497
CH4_026	21.695
CH4_027	4.60012
CH4_028	6.74869
CH4_032	23.4476
CH4_033	21.5634
CH4_034	25.7727
CH4_035	5.35442
The errors reported in the main text are between biological replicates and do not incorporate this analytical error.

## Sheet: CH4 (UC Davis)
K.E. Luxem, W.D. Leavitt, X. Zhang (2020) Large hydrogen isotope fractionation distinguishes nitrogenase-derived methane from other sources
δ13CVPDB (‰) of headspace methane - individual datapoints
Methane samples were analyzed for δ13C at the UC Davis Stable Isotope Facility. Depending on the methane concentration, samples were collected either in pre-evacuated 12 mL soda glass vials or diluted in He-flushed vials. Samples with <10 ppm methane are not used for further analyses due to measurement non-linearity.
Individual datapoints:
Date Harvested	ID	UC Davis Date Received	Analysis Number	Sample	d13CVPDB	ppmv			Linearity Check
20180709	CH4_005	2018-07-13	NA	KEL_1_δC	-85.6683	26.2465
20180709	CH4_017	2018-07-13	NA	KEL_2_δC	-78.4113	22.8599
20180710	CH4_004	2018-07-13	NA	KEL_3_δD	-67.1181	5.78473	ignore (<10 ppm)
20180710	CH4_013	2018-07-13	NA	KEL_4_δC	-77.8494	21.7607
20180710	CH4_015	2018-07-13	NA	KEL_5_δC	-79.1153	28.8136
20180710	CH4_014	2018-07-13	NA	KEL_6_δC	-74.6805	41.5422
20180710	CH4_018	2018-07-13	NA	KEL_7_δD	-68.7374	3.2771	ignore (<10 ppm)
20180710	CH4_024	2018-07-13	NA	KEL_8_δC	-53.1313	2.61937	ignore (<10 ppm)
20180710	CH4_016	2018-07-13	NA	KEL_9_δC	-78.3675	20.0512
20181126	CH4_009	2018-12-04	NA	KEL_CCH4_1	-78.6509	5.79891	ignore (<10 ppm)
20181122	CH4_006	2018-12-04	NA	KEL_CCH4_2	-73.7747	15.8725
20181125	CH4_007	2018-12-04	NA	KEL_CCH4_3	-79.0401	26.5729
20181125	CH4_008	2018-12-04	NA	KEL_CCH4_4	-78.8821	22.3035
20181123	CH4_020	2018-12-04	NA	KEL_CCH4_5	-81.2206	15.205
20181125	CH4_023	2018-12-04	NA	KEL_CCH4_6	-83.9751	18.0912			Conclusion: samples with ppmv <10 appear are not linear and will not be used in the analysis.
20181126	CH4_009	2018-12-04	NA	KEL_CCH4_7	-80.1455	26.497
20181129	CH4_010	2018-12-04	NA	KEL_CCH4_8	-78.6085	49.7561
20181129	CH4_011	2018-12-04	NA	KEL_CCH4_9	-78.559	60.3899
20181203	CH4_012	2018-12-04	NA	KEL_CCH4_10	-77.5331	50.552
20181123	CH4_020	2019-07-16	NA	KEL_20190711_C_001	-81.4017	17.2808
20181125	CH4_023	2019-07-16	NA	KEL_20190711_C_002	-84.19	21.9819
20181203	CH4_022	2019-07-16	NA	KEL_20190711_C_003	-76.1693	19.2227
20181203	CH4_038	2019-07-16	NA	KEL_20190711_C_004	-75.5637	17.6199
20181203	CH4_038	2019-07-16	NA	KEL_20190711_C_005	-75.4574	18.1006
20181126	CH4_009	2019-07-16	NA	KEL_20190711_C_006	-79.8836	44.7161
20190911	CH4_035	2019-09-09	PD-63918	KEL_20190917_CH4_001	-72.9497	69.3467
20190911	CH4_032	2019-09-09	PD-63919	KEL_20190917_CH4_002	-73.5131	89.9521
20190911	CH4_033	2019-09-09	PD-63920	KEL_20190917_CH4_003	-73.7398	93.7918
20190911	CH4_034	2019-09-09	PD-63921	KEL_20190917_CH4_004	-73.1437	58.8371
20190821	CH4_036	2019-09-20	PD-63913	KEL_20190822_CH4_1	-96.0776	101.157
20190821	CH4_037	2019-09-20	PD-63914	KEL_20190822_CH4_2	-97.1096	96.2413
20190822	CH4_031	2019-09-20	PD-63915	KEL_20190822_CH4_3	-76.8932	16.5078
20190822	CH4_030	2019-09-20	PD-63916	KEL_20190822_CH4_4	-77.6641	24.1412
20190822	CH4_029	2019-09-20	PD-63917	KEL_20190822_CH4_5	-76.6409	17.5973
Sorting samples according to "ID":
ID	d13CVPDB	analytical replicates
CH4_005	-85.6683
CH4_006	-73.7747
CH4_007	-79.0401
CH4_008	-78.8821
CH4_009	-80.0146	-80.1455	-79.8836
CH4_010	-78.6085
CH4_011	-78.559
CH4_012	-77.5331
CH4_013	-77.8494
CH4_014	-74.6805
CH4_015	-79.1153
CH4_016	-78.3675
CH4_017	-78.4113
CH4_020	-81.3112	-81.2206	-81.4017
CH4_022	-76.1693
CH4_023	-84.0826	-83.9751	-84.19
CH4_029	-76.6409
CH4_030	-77.6641
CH4_031	-76.8932
CH4_032	-73.5131
CH4_033	-73.7398
CH4_034	-73.1437
CH4_035	-72.9497
CH4_036	-96.0776
CH4_037	-97.1096
CH4_038	-75.5105	-75.5637	-75.4574
The standard deviation of analytical replicates with a range of ppmv CH4 and measured before and after ~7 months of storage is between ~0.1-0.2 (max 0.19 for CH4_009). This demonstrates that storage times relevant to these samples do not impact the sample isotopic composition.
Standard deviation of reference materials used at UC Davis were < 0.2‰ for each run:
UC Davis Date Received	Mean SD for reference material replicates:	Mean absolute accuracy for calibrated reference materials within:
2018-07-13	± 0.04‰
2018-12-04	± 0.08‰
2019-07-16	± 0.12‰
9/9/2019 and 9/20/2019	± 0.14‰	± 0.08‰
This is comparable to the standard deviation between sample analytical replicates:
CH4_009	± 0.19‰
CH4_020	± 0.13‰
CH4_023	± 0.15‰
CH4_038	± 0.08‰
The errors reported in the main text are between biological replicates and do not incorporate this analytical error.

## Sheet: CO2 and DIC (UC Davis)
K.E. Luxem, W.D. Leavitt, X. Zhang (2020) Large hydrogen isotope fractionation distinguishes nitrogenase-derived methane from other sources
δ13CVPDB (‰) of headspace CO2 and DIC - individual datapoints
Samples for δ13C of carbon dioxide were collected in the same manner as those for methane. Samples for δ13C of DIC were collected in He-flushed vials that contained 1 mL of concentrated HPLC grade phosphoric acid.
Individual datapoints:
ID	CO2 or DIC	Date Received by UC Davis	Analysis Number	Sample	d13CVPDB	mg C/mL	mM	[ppmv]		Linearity Check (CO2)
CH4_014	CO2	2018-07-13	NA	Kel 6	-29.2086	NA	NA	7188.48
CH4_016	CO2	2018-07-13	NA	Kel 9	-29.1272	NA	NA	3899.97
CH4_006	CO2	2018-12-04	NA	KEL_CO2_1	-32.0328	NA	NA	11147.8
CH4_007	CO2	2018-12-04	NA	KEL_CO2_2	-30.1765	NA	NA	16806.7
CH4_008	CO2	2018-12-04	NA	KEL_CO2_3	-30.1921	NA	NA	17356.9
CH4_009	CO2	2018-12-04	NA	KEL_CO2_4	-28.6208	NA	NA	18502.8
CH4_012	CO2	2018-12-04	NA	KEL_CO2_5	-24.9216	NA	NA	22126.6
CH4_020	CO2	2018-12-04	NA	KEL_CO2_6	-34.1206	NA	NA	20633.8
CH4_023	CO2	2018-12-04	NA	KEL_CO2_7	-33.3461	NA	NA	19224.1
CH4_038	CO2	2019-07-16	PD-62597	KEL_20190711_CO2_1	-31.6919	NA	NA	31170
CH4_038	CO2	2019-07-16	PD-62598	KEL_20190711_CO2_2	-31.8828	NA	NA	3778.47
CH4_011	CO2	2019-07-16	PD-62599	KEL_20190711_CO2_3	-27.9916	NA	NA	27143.7
CH4_010	CO2	2019-07-16	PD-62600	KEL_20190711_CO2_4	-28.2687	NA	NA	26442.3
CH4_036	CO2	2019-09-09	PD-62687	KEL_20190822_CO2_1	-43.307	NA	NA	3390.41
CH4_037	CO2	2019-09-09	PD-62688	KEL_20190822_CO2_2	-44.1357	NA	NA	2907.92
CH4_031	CO2	2019-09-09	PD-62689	KEL_20190822_CO2_3	-31.7835	NA	NA	2922.11		Conclusion: looks good.
CH4_030	CO2	2019-09-09	PD-62690	KEL_20190822_CO2_4	-31.0348	NA	NA	4558.67
CH4_029	CO2	2019-09-09	PD-62691	KEL_20190822_CO2_5	-31.8368	NA	NA	3477.97
CH4_035	CO2	2019-09-20	ICE-17614	KEL_20190917_CO2_001	-20.8013	NA	NA	4081.83
CH4_032	CO2	2019-09-20	ICE-17615	KEL_20190917_CO2_002	-16.3933	NA	NA	2440.71
CH4_033	CO2	2019-09-20	ICE-17616	KEL_20190917_CO2_003	-16.7202	NA	NA	1830.47
CH4_034	CO2	2019-09-20	ICE-17617	KEL_20190917_CO2_004	-16.9858	NA	NA	1713
CH4_005	DIC	2018-07-13	NA	KEL_1_δDIC	-24.3109	126.664	10.5553	48912.7		Linearity Check (DIC)
CH4_017	DIC	2018-07-13	NA	KEL_2_δDIC	-21.0272	132.569	11.0474	51193
CH4_004	DIC	2018-07-13	NA	KEL_3_δDIC	-44.9031	35.6428	2.97023	16034.3
CH4_013	DIC	2018-07-13	NA	KEL_4_δDIC	-22.758	109.395	9.11626	40836.1
CH4_015	DIC	2018-07-13	NA	KEL_5_δDIC	-21.1337	106.667	8.88896	41190.9
CH4_014	DIC	2018-07-13	NA	KEL_6_δDIC	-23.0771	139.164	11.597	59113.6
CH4_018	DIC	2018-07-13	NA	KEL_7_δDIC	-17.4224	91.619	7.63491	25379.9
CH4_024	DIC	2018-07-13	NA	KEL_8_δDIC	-26.9146	144.645	12.0537	55856.2
CH4_016	DIC	2018-07-13	NA	KEL_9_δDIC	-23.1514	105.307	8.77559	40665.5
CH4_006	DIC	2018-12-04	NA	KEL_DIC_1	-26.2737	28.4986	2.37488	NA
CH4_007	DIC	2018-12-04	NA	KEL_DIC_2	-24.2672	56.815	4.73458	NA
CH4_007	DIC	2018-12-04	NA	KEL_DIC_3	-24.4543	56.1431	4.67859	NA
CH4_008	DIC	2018-12-04	NA	KEL_DIC_4	-24.369	54.9924	4.5827	NA
CH4_009	DIC	2018-12-04	NA	KEL_DIC_5	-23.4347	72.0907	6.00756	NA
CH4_012	DIC	2018-12-04	NA	KEL_DIC_6	-20.2355	94.6695	7.88912	NA
CH4_020	DIC	2018-12-04	NA	KEL_DIC_7	-30.7245	113.004	9.41703	NA
CH4_023	DIC	2018-12-04	NA	KEL_DIC_8	-32.7385	146.186	12.1822	NA		Conclusion: both for ppmv (only half the samples) and for mM, there is no trend. Linearity looks good.
CH4_012	DIC	2018-12-04	NA	KEL_DIC_9	-20.6988	100.215	8.35128	NA
CH4_036	DIC	2019-09-09	PD-63587	KEL_20190822_DIC_1	-37.8517	116.659	9.7216	NA
CH4_037	DIC	2019-09-09	PD-63588	KEL_20190822_DIC_2	-38.3811	112.244	9.35367	NA
CH4_031	DIC	2019-09-09	PD-63589	KEL_20190822_DIC_3	-26.5284	54.5097	4.54248	NA
CH4_030	DIC	2019-09-09	PD-63590	KEL_20190822_DIC_4	-25.9393	63.5595	5.29662	NA
CH4_029	DIC	2019-09-09	PD-63591	KEL_20190822_DIC_5	-26.0649	53.8628	4.48856	NA
Sorting samples according to "ID":
ID	δ13CCO2	δ13CDIC	mM
CH4_004		-44.9031	2.97023
CH4_005		-24.3109	10.5553
CH4_006	-32.0328	-26.2737	2.37488
CH4_007	-30.1765	-24.2672	4.73458	replicates
CH4_007		-24.4543	4.67859
CH4_008	-30.1921	-24.369	4.5827
CH4_009	-28.6208	-23.4347	6.00756
CH4_010	-28.2687
CH4_011	-27.9916
CH4_012	-24.9216	-20.2355	7.88912	replicates
CH4_012		-20.6988	8.35128
CH4_013		-22.758	9.11626
CH4_014	-29.2086	-23.0771	11.597
CH4_015		-21.1337	8.88896
CH4_016	-29.1272	-23.1514	8.77559
CH4_017		-21.0272	11.0474
CH4_018		-17.4224	7.63491
CH4_020	-34.1206	-30.7245	9.41703
CH4_023	-33.3461	-32.7385	12.1822
CH4_024		-26.9146	12.0537
CH4_029	-31.8368	-26.0649	4.48856
CH4_030	-31.0348	-25.9393	5.29662
CH4_031	-31.7835	-26.5284	4.54248
CH4_032	-16.3933
CH4_033	-16.7202
CH4_034	-16.9858
CH4_035	-20.8013
CH4_036	-43.307	-37.8517	9.7216
CH4_037	-44.1357	-38.3811	9.35367
CH4_038	-31.6919			replicates
CH4_038	-31.8828
DIC and CO2 analytical replicates from UC Davis look great!! (Max SD ~0.3)
For summary spreadsheet:
ID	δ13CCO2	δ13CDIC	DIC mM
CH4_004		-44.9031	2.97023
CH4_005		-24.3109	10.5553
CH4_006	-32.0328	-26.2737	2.37488
CH4_007	-30.1765	-24.3608	4.70659
CH4_008	-30.1921	-24.369	4.5827
CH4_009	-28.6208	-23.4347	6.00756
CH4_010	-28.2687
CH4_011	-27.9916
CH4_012	-24.9216	-20.4671	8.1202
CH4_013		-22.758	9.11626
CH4_014	-29.2086	-23.0771	11.597
CH4_015		-21.1337	8.88896
CH4_016	-29.1272	-23.1514	8.77559
CH4_017		-21.0272	11.0474
CH4_018		-17.4224	7.63491
CH4_020	-34.1206	-30.7245	9.41703
CH4_023	-33.3461	-32.7385	12.1822
CH4_024		-26.9146	12.0537
CH4_029	-31.8368	-26.0649	4.48856
CH4_030	-31.0348	-25.9393	5.29662
CH4_031	-31.7835	-26.5284	4.54248
CH4_032	-16.3933
CH4_033	-16.7202
CH4_034	-16.9858
CH4_035	-20.8013
CH4_036	-43.307	-37.8517	9.7216
CH4_037	-44.1357	-38.3811	9.35367
CH4_038	-31.7873
Standard deviation of reference materials used at UC Davis were < 0.2‰ for each run:
UC Davis Date Received	Mean SD for reference material replicates for CO2:	Mean absolute accuracy for calibrated reference materials within:	Mean SD for reference material replicates for DIC:
2018-07-13	± 0.07‰		± 0.15‰
2018-12-04	± 0.07‰		± 0.09‰
7/16/2019 and 9/9/2019	± 0.09‰	± 0.08‰
2019-09-20	± 0.08‰	± 0.09‰
Analytical Replicates for CO2 were < 0.2‰:
	SD	CO2 replicates
CH4_038	± 0.13‰	-31.6919	-31.8828
Analytical Replicates for DIC were < 0.4‰:
	SD	DIC replicates
CH4_007	± 0.13‰	-24.2672	-24.4543
CH4_012	± 0.33‰	-20.2355	-20.6988
The errors reported in the main text are between biological replicates and do not incorporate this analytical error.

## Sheet: Biomass Isotopes (Isoprime)
K.E. Luxem, W.D. Leavitt, X. Zhang (2020) Large hydrogen isotope fractionation distinguishes nitrogenase-derived methane from other sources
δ13CVPDB (‰) of filtered biomass - individual datapoints
Biomass carbon isotopic composition was measured as described in Luxem et al. (2020) https://doi.org/10.1111/1462-2920.14955. Briefly, bacterial biomass was collected on combusted glass fiber filters, washed with 10 mL milli‐Q water, and dried overnight at 60°C. A vario ISOTOPE select (Elementar Isoprime) was used to quantify total carbon, nitrogen, and biomass δ13C. Measurements were calibrated …
ID	Date(s) of sample analysis	Isoprime ID(s)	δ¹³C vs. VDPB
CH4_004	1/4/2019, 1/7/2019 and 1/22/2019	15800	-45.463
CH4_005	1/4/2019, 1/7/2019 and 1/22/2019	15799 and 15999	-39.2862
CH4_006	1/4/2019, 1/7/2019 and 1/22/2019	15881 and 15882	-23.363
CH4_007	1/4/2019, 1/7/2019 and 1/22/2019	15883	-22.6431
CH4_008	1/4/2019, 1/7/2019 and 1/22/2019	15884	-24.0762
CH4_009	1/4/2019, 1/7/2019 and 1/22/2019	15885	-22.6768
CH4_012	1/4/2019, 1/7/2019 and 1/22/2019	15888	-22.4554
CH4_013	1/4/2019, 1/7/2019 and 1/22/2019	15801	-21.0813
CH4_014	1/4/2019, 1/7/2019 and 1/22/2019	15807	-22.035
CH4_015	1/4/2019, 1/7/2019 and 1/22/2019	15803	-21.0654
CH4_016	1/4/2019, 1/7/2019 and 1/22/2019	15808	-20.9786
CH4_017	1/4/2019, 1/7/2019 and 1/22/2019	15998 and 15798	-21.1945
CH4_018	1/4/2019, 1/7/2019 and 1/22/2019	15809	-39.9064
CH4_020	1/4/2019, 1/7/2019 and 1/22/2019	15889	-22.2484
CH4_023	1/4/2019, 1/7/2019 and 1/22/2019	15890	-23.306
CH4_024	1/4/2019, 1/7/2019 and 1/22/2019	15810	-22.8149
CH4_036	10/15/2019 and 10/16/2019	18782	-42.6253
CH4_037	10/15/2019 and 10/16/2019	18785	-42.997
CH4_032	10/15/2019 and 10/16/2019	18813	-21.9097
CH4_033	10/15/2019 and 10/16/2019	18814	-21.976
CH4_034	10/15/2019 and 10/16/2019	18815	-22.0603
CH4_035	10/15/2019 and 10/16/2019	18783	-23.049
CH4_029	10/15/2019 and 10/16/2019	18810	-22.7552
CH4_030	10/15/2019 and 10/16/2019	18811	-22.4424
CH4_031	10/15/2019 and 10/16/2019	18812	-22.4347

## Sheet: Concentration Data
K.E. Luxem, W.D. Leavitt, X. Zhang (2020) Large hydrogen isotope fractionation distinguishes nitrogenase-derived methane from other sources
Growth and headspace CH4 concentration data
Three biological replicates of the V- and Fe-only nitrogenase strains were grown on succinate at 19°C in 240 mL serum vials with 180 mL medium. They were subsampled regularly for OD660 and headspace CH4 measurements. Removed headspace was initially replaced with 100% N2, but not after the cultures began accumulating overpressure due to H2 production. For these samples only, headspace was stored i…
											conversion from ppm into moles CH4:
Individual Datapoints:					Replicates summarized by strain:						n = (ppm)*(1 atm)*(60*10^-3 L)/(0.082 L atm / mol K * 293 K)	0.00249729
Culture	Time (hr)	Cell density (OD660)	cumulative ppm CH4		Strain	Time (hr)	Cell density (OD660)	SE	cumulative ppm CH4	cumulative ppm CH4/cell	cumulative mmoles CH4	cumulative pmoles CH4/cell	SD	SE	n
FeNase_D	0	0.064144	1.74394		Fe	0	0.06278	0.001364	1.77215	6.52735e-11	4.42558	0.163007	0.00867451	0.00613381	2
FeNase_E	0	0.061416	1.80035		Fe	22.1	0.0673267	0.00198185	1.30754	4.52653e-11	3.26532	0.113041	0.0116278	0.0067133	3
FeNase_A	22.05	0.066872	1.28918		Fe	46.1	0.0823307	0.00318267	1.69381	4.77307e-11	4.22995	0.119198	0.0207101	0.011957	3
FeNase_D	22.05	0.070964	1.24868		Fe	69.8	0.112339	0.00454667	1.92399	4.02019e-11	4.80478	0.100396	0.00664756	0.00383797	3
FeNase_E	22.05	0.064144	1.38478		Fe	94.4	0.145075	0.00919506	2.60346	4.23048e-11	6.5016	0.105648	0.00385971	0.00222841	3
FeNase_A	46.0833	0.079148	1.32965		Fe	118.4	0.194179	0.0110345	3.73004	4.54172e-11	9.31501	0.11342	0.00811751	0.00468664	3
FeNase_D	46.0833	0.088696	2.11938		Fe	142.4	0.250103	0.0123096	6.15856	5.8449e-11	15.3797	0.145964	0.0204821	0.0118254	3
FeNase_E	46.0833	0.079148	1.63241		Fe	166.7	0.306481	0.0127307	11.1235	8.65031e-11	27.7787	0.216024	0.0371613	0.0214551	3
FeNase_A	69.8333	0.107792	1.71962		Fe	189.2	0.360132	0.00986742	17.6609	1.17634e-10	44.1045	0.293768	0.0596716	0.0344514	3
FeNase_D	69.8333	0.121432	2.08873		Fe	213.7	0.415601	0.0128035	27.8155	1.6154e-10	69.4635	0.403412	0.0616583	0.0355984	3
FeNase_E	69.8333	0.107792	1.96363		Fe	238.2	0.477891	0.0138729	41.804	2.12331e-10	104.397	0.530253	0.0957685	0.055292	3
FeNase_A	94.4167	0.141892	2.44161		Fe	262.3	0.525631	0.0136929	56.7534	2.64015e-10	141.73	0.659323	0.0812478	0.0469084	3
FeNase_D	94.4167	0.162352	3.00237		Fe	285.9	0.557457	0.0115292	91.0417	4.02837e-10	227.358	1.006	0.212765	0.12284	3
FeNase_E	94.4167	0.13098	2.3664		Fe	312.6	0.591557	0.0110345	135.097	5.65547e-10	337.376	1.41234	0.162757	0.0939679	3
FeNase_A	118.417	0.188268	3.3684		Fe	334.1	0.622475	0.0152771	157.455	6.3065e-10	393.211	1.57492	0.140986	0.0813983	3
FeNase_D	118.417	0.215548	4.44112		Fe	381.6	0.665668	0.0264607	190.936	7.19857e-10	476.824	1.79769	0.212765	0.212765	1	used max of other SDs
FeNase_E	118.417	0.17872	3.38061		Fe	428.9	0.714772	0.0264607	345.962	1.22884e-09	863.969	3.06879	0.212765	0.212765	1	used max of other SDs
FeNase_A	142.417	0.24692	5.23812		Fe	456.6	0.770696	0.0264607	354.736	1.17541e-09	885.88	2.93535	0.212765	0.212765	1	used max of other SDs
FeNase_D	142.417	0.272836	7.65825		V	0	0.0696	0.00479021	1.15121	3.88275e-11	2.87491	0.0969636	0.0738842	0.0426571	3
FeNase_E	142.417	0.230552	5.57931		V	24	0.0946067	0.00688036	1.59412	3.86793e-11	3.981	0.0965937	0.0139171	0.00803506	3
FeNase_A	166.667	0.302844	9.41332		V	47.6	0.141437	0.00849387	1.74421	2.84878e-11	4.3558	0.0711425	0.0116714	0.00673846	3
FeNase_D	166.667	0.330124	14.1964		V	71.5	0.218731	0.00481174	2.11174	2.25965e-11	5.27364	0.0564301	0.00767727	0.00443247	3
FeNase_E	166.667	0.286476	9.76082		V	95.5	0.306936	0.004092	2.68879	2.07098e-11	6.71471	0.0517184	0.00848968	0.00600311	2
FeNase_A	189.167	0.358768	15.4492		V	119.3	0.458795	0.0257881	3.7097	1.91181e-11	9.26422	0.0477435	0.00284371	0.00164182	3
FeNase_D	189.167	0.377864	22.7453		V	143.8	0.615882	0.045694	5.34921	2.0684e-11	13.3585	0.0516541	0.00197421	0.00139598	2
FeNase_E	189.167	0.343764	14.7882		V	167.8	0.721137	0.0281893	6.52206	2.16159e-11	16.2875	0.0539814	0.00721426	0.00416515	3
FeNase_A	213.667	0.407872	24.2815		V	191.9	0.836168	0.0382245	8.84057	2.53283e-11	22.0775	0.0632523	0.0125338	0.00723641	3
FeNase_D	213.667	0.440608	34.4791		V	216.2	0.94938	0.0416039	11.4999	2.91554e-11	28.7186	0.0728096	0.0143359	0.00827683	3
FeNase_E	213.667	0.398324	24.686		V	238.7	1.0394	0.0389238	12.9926	3.03934e-11	32.4463	0.0759012	0.006422	0.00370774	3
FeNase_A	238.167	0.474708	35.7677		V	262.1	1.15353	0.047449	15.0746	3.2055e-11	37.6458	0.0800507	0.00892645	0.00515369	3
FeNase_D	238.167	0.503352	52.8053		V	287.5	1.27265	0.0521243	16.5937	3.20308e-11	41.4394	0.0799904	0.0103357	0.00596733	3
FeNase_E	238.167	0.455612	36.839		V	311.8	1.31039	0.0241488	16.4559	3.11725e-11	41.0952	0.077847	0.00731995	0.00422618	3
FeNase_A	262.333	0.516992	49.9644		V	335.4	1.25082	0.032736	17.8467	3.55835e-11	44.5684	0.0888625	0.00263805	0.00186538	2
FeNase_D	262.333	0.552456	67.5954		V	361.9	1.22491	0.032736	19.4045	3.97178e-11	48.4588	0.099187	0.00519775	0.00367536	2
FeNase_E	262.333	0.507444	52.7003		V	383.5	1.20581	0.025916	18.8514	3.94381e-11	47.0774	0.0984885	0.00396898	0.00280649	2
FeNase_A	285.917	0.56064	69.547		V	407.9	1.18581	0.0194234	18.8753	4.04239e-11	47.1371	0.10095	0.00615867	0.00355571	3
FeNase_D	285.917	0.575644	108.84		V	431.3	1.16535	0.0193594	18.8198	4.12793e-11	46.9985	0.103087	0.0105099	0.00606788	3
FeNase_E	285.917	0.536088	94.7382		V	478.6	1.15262	0.090282	18.1562	4.04628e-11	45.3414	0.101047	0.0738842	0.0738842	1	used max of other SDs
FeNase_A	312.583	0.597468	151.04
FeNase_D	312.583	0.607016	139.95
FeNase_E	312.583	0.570188	114.3
FeNase_A	334.083	0.63566	177.174
FeNase_D	334.083	0.639752	151.911
FeNase_E	334.083	0.592012	143.28
FeNase_A	358.25	0.665668	190.936
FeNase_A	381.583	0.687492	243.037
FeNase_A	428.917	0.714772	345.962
FeNase_A	456.583	0.770696	354.736
VNase_A	0	0.064144	0.465529
VNase_B	0	0.079148	0.934017
VNase_C	0	0.065508	2.05409
VNase_A	24	0.084604	1.27225
VNase_B	24	0.091424	1.41796
VNase_C	24	0.107792	2.09216
VNase_A	47.5833	0.13098	1.4897
VNase_B	47.5833	0.135072	1.45108
VNase_C	47.5833	0.15826	2.29184
VNase_A	71.5	0.211456	1.91206
VNase_B	71.5	0.216912	1.88877
VNase_C	71.5	0.227824	2.53439
VNase_A	95.5	0.302844	2.96547
VNase_B	95.5	0.311028	2.41212
VNase_A	119.333	0.422876	3.29036
VNase_B	119.333	0.4447	3.4581
VNase_C	119.333	0.508808	4.38065
VNase_B	143.833	0.570188	4.80885
VNase_C	143.833	0.661576	5.88956
VNase_A	167.75	0.692948	5.29453
VNase_B	167.75	0.692948	6.56991
VNase_C	167.75	0.777516	7.70174
VNase_A	191.917	0.800704	6.54812
VNase_B	191.917	0.795248	8.84352
VNase_C	191.917	0.912552	11.1301
VNase_A	216.167	0.90846	8.63647
VNase_B	216.167	0.907096	11.1943
VNase_C	216.167	1.03258	14.669
VNase_A	238.667	1.00394	11.5505
VNase_B	238.667	0.99712	12.2446
VNase_C	238.667	1.11715	15.1827
VNase_A	262.083	1.11306	12.8266
VNase_B	262.083	1.09942	15.8528
VNase_C	262.083	1.2481	16.5445
VNase_A	287.5	1.25764	14.3643
VNase_B	287.5	1.19081	15.2078
VNase_C	287.5	1.36949	20.209
VNase_A	311.833	1.3463	15.4076
VNase_B	311.833	1.26446	15.7405
VNase_C	311.833	1.32039	18.2196
VNase_B	335.417	1.21809	17.0054
VNase_C	335.417	1.28356	18.6879
VNase_B	361.917	1.19217	18.1681
VNase_C	361.917	1.25764	20.6409
VNase_B	383.5	1.1799	17.9096
VNase_C	383.5	1.23173	19.7931
VNase_A	407.917	1.20172	17.8066
VNase_B	407.917	1.14716	18.7053
VNase_C	407.917	1.20854	20.114
VNase_A	431.25	1.18672	16.9332
VNase_B	431.25	1.1267	19.1173
VNase_C	431.25	1.18262	20.4088
VNase_A	478.583	1.15262	18.1562

## Sheet: C isotopes CO2 baseline shift
K.E. Luxem, W.D. Leavitt, X. Zhang (2020) Large hydrogen isotope fractionation distinguishes nitrogenase-derived methane from other sources
Estimated impact of shift in DIC isotopic composition on fractionation
The substrate (DIC = orange / CO2 = blue) carbon isotopic composition changed during exponential growth:
In these experiments, instantaneous d13C of carbon dioxide and DIC are measured at harvest. However, the methane d13C is cumulative for all of the methane formed during growth.
Thus, assuming constant carbon isotope fractionation, the change in d13C of CO2/DIC leads to apparent depletion of the cumulative (measured) methane d13C relative to the instantaneous (measured) carbon dioxide d13C.
				orange lines: d13C of CO2 during growth (top) or d13C of methane formed at that OD ("instantaneous")
				blue, cyan and purple lines: cumulative methane d13C (depleted relative to instantaneous composition due to production of more depleted methane from more depleted substrate at low ODs)
				the blue, cyan and purple lines result from different assumptions about the relative rate of methane production at each OD (see below)
				The model assumes linear CO2 d13C until OD = 0.3, then a linear increase as per the data above to OD 0.75, and then a plateau. (The data shown in the main text, Fig. 4J, shows that in fact the d13C of CO2 might actually decrease again as OD > 1; we used a plateau here in order to estimate the maximum possible effect on fractionation.)
To estimate the magnitude of this effect, it is necessary to assume a model for the relative methane production rate at each OD. We used three models: linear, exponential, and exponential with a plateau.
				Blue line: linear model. Rate of methane production is constant at each OD. (In other words, dCH4/dOD = constant.)
				Cyan line: exponential model. Rate of methane production is exponential using the parameters measured for Fe-nitrogenase at 19°C on succinate (Fig. 1 concentration data).
				Blue line: rate of methane production is exponential until OD = 0.75, where it becomes linear.
					The cyan and blue models were both included because methane production was not systematically monitored at OD > 0.75 for Fe-nitrogenase (Fig. 1 concentration data), and the highest concnetrations observed in our cultures were ~600 ppm methane.
The difference between the real fractionation (assumed here to be 1.055, the average fractionation measured for Fe-nitrogenase) and measured = observed = apparent fractionation was solved numerically in R: (R script available below)
	Note that this model assumes that mixing of d13C is linear, which is a reasonable approximation for the small fractionations observed here.
				These results demonstrate that the maximum difference between the real and measured fractionation is ~0.005, and probably even smaller (~0.002) given that the observed methane production (Fig. 1) was exponential.
The calculations and full results are shown here:
## Estimating the impact of a shift in delta13C of substrate carbon on 13alphaCO2/CH4
library(ggplot2)
library(cowplot)
## Parameters
Frac_13alpha <- 1.055 # 13alpha (average of Fe-nase strain data at 19degC in succinate)
MethaneProdnExponent <- 8.2354 # Best-fit line for Fe-Nase (from Fig.1 data)
MethaneProdnConstant <- 0.8431 # ""
## Input Equations: CO2 d13C as a function of OD and corresponding instantaneous CH4 d13C
Inst_d13C_CO2 <- function(od) (od<=0.3)*(16.091*0.3-37.6)+(od<0.75&od>0.3)*(16.091*od-37.6)+(od>=0.75)*(16.091*0.75-37.6)
Inst_d13C_CH4 <- function(od) ((Inst_d13C_CO2(od)+1000)/Frac_13alpha)-1000
## Input Equations: methane production
MethanePerOD <- function(od) (od<=0.75)*(MethaneProdnConstant*MethaneProdnExponent*exp(MethaneProdnExponent*od))+(od>0.75)*(300) # Assumption 1, derivative of TotalMethaneProdn <- function(od) (od<=0.75)*(MethaneProdnConstant*exp(MethaneProdnExponent*od))+(od>0.75)*(300*od+180)
MethanePerOD_OnlyExp <- function(od) (MethaneProdnConstant*MethaneProdnExponent*exp(MethaneProdnExponent*od)) # Assumption 2, derivative of TotalMethaneProdn_OnlyExp <- function(od) (MethaneProdnConstant*exp(MethaneProdnExponent*od))
MethanePerOD_Linear <- function(od) 480 # Assumption 3 (from 0 ppm at OD 0.15 to 600 ppm at OD 1.4, but note that slope doesn't influence the calculated fractionation)
## Dataframe for numerical integration
# Set-up
ODs <- seq(0.15,1.4,0.01)
Data <- as.data.frame(matrix(nrow=126,ncol=1))
Data$ODs <- ODs
Data$Inst_d13C_CO2 <- Inst_d13C_CO2(Data$ODs)
Data$Inst_d13C_CH4 <- Inst_d13C_CH4(Data$ODs)
# Methane per OD
Data$MethanePerOD <- MethanePerOD(Data$ODs)
Data$MethanePerOD_Exp <- MethanePerOD_OnlyExp(Data$ODs)
Data$MethanePerOD_Linear <- MethanePerOD_Linear(Data$ODs)
# Numerical integration for exponential plateau model (Assumption 1)
for (i in 2:length(Data$ODs)) {
Data$Int_d13C_CH4[1] <- Data$Inst_d13C_CH4[1]*Data$MethanePerOD[1]*0.01
Data$Int_d13C_CH4[i] <- Data$Int_d13C_CH4[i-1] + Data$Inst_d13C_CH4[i]*Data$MethanePerOD[i]*0.01
}
for (i in 2:length(Data$ODs)) {
Data$TotalMethane[1] <- Data$MethanePerOD[1]*0.01
Data$TotalMethane[i] <- Data$TotalMethane[i-1] + Data$MethanePerOD[i]*0.01}
Data$Int_d13C_CH4_normed <- Data$Int_d13C_CH4/Data$TotalMethane
# Numerical integration for exponential model (Assumption 2)
for (i in 2:length(Data$ODs)) {
Data$Int_d13C_CH4_Exp[1] <- Data$Inst_d13C_CH4[1]*Data$MethanePerOD_Exp[1]*0.01
Data$Int_d13C_CH4_Exp[i] <- Data$Int_d13C_CH4_Exp[i-1] + Data$Inst_d13C_CH4[i]*Data$MethanePerOD_Exp[i]*0.01
}
for (i in 2:length(Data$ODs)) {
Data$TotalMethane_Exp[1] <- Data$MethanePerOD_Exp[1]*0.01
Data$TotalMethane_Exp[i] <- Data$TotalMethane_Exp[i-1] + Data$MethanePerOD_Exp[i]*0.01}
Data$Int_d13C_CH4_normed_Exp <- Data$Int_d13C_CH4_Exp/Data$TotalMethane_Exp
# Numerical integration for linear model (Assumption 3)
for (i in 2:length(Data$ODs)) {
Data$Int_d13C_CH4_Linear[1] <- Data$Inst_d13C_CH4[1]*Data$MethanePerOD_Linear[1]*0.01
Data$Int_d13C_CH4_Linear[i] <- Data$Int_d13C_CH4_Linear[i-1] + Data$Inst_d13C_CH4[i]*Data$MethanePerOD_Linear[i]*0.01
}
for (i in 2:length(Data$ODs)) {
Data$TotalMethane_Linear[1] <- Data$MethanePerOD_Linear[1]*0.01
Data$TotalMethane_Linear[i] <- Data$TotalMethane_Linear[i-1] + Data$MethanePerOD_Linear[i]*0.01}
Data$Int_d13C_CH4_normed_Linear <- Data$Int_d13C_CH4_Linear/Data$TotalMethane_Linear
# Calculating observed (apparent) fractionation and fraction of methane produced per OD
Data$ApparentFrac <- (Data$Inst_d13C_CO2+1000)/(Data$Int_d13C_CH4_normed+1000)
Data$DiffRealApparent <- Frac_13alpha-Data$ApparentFrac
Data$FracTotalMethane <- Data$TotalMethane/max(Data$TotalMethane)
Data$ApparentFrac_Exp <- (Data$Inst_d13C_CO2+1000)/(Data$Int_d13C_CH4_normed_Exp+1000)
Data$DiffRealApparent_Exp <- Frac_13alpha-Data$ApparentFrac_Exp
Data$FracTotalMethane_Exp <- Data$TotalMethane_Exp/max(Data$TotalMethane_Exp)
Data$ApparentFrac_Linear <- (Data$Inst_d13C_CO2+1000)/(Data$Int_d13C_CH4_normed_Linear+1000)
Data$DiffRealApparent_Linear <- Frac_13alpha-Data$ApparentFrac_Linear
Data$FracTotalMethane_Linear <- Data$TotalMethane_Linear/max(Data$TotalMethane_Linear)
# Plots using dataframe
Plot_Isotopes <- ggplot(Data) + geom_line(aes(x=ODs,y=Inst_d13C_CO2),color="orange",linetype="dashed") + geom_line(aes(x=ODs,y=Int_d13C_CH4_normed_Exp),color="cyan") + geom_line(aes(x=ODs,y=Inst_d13C_CH4),color="orange",linetype="dashed") + geom_line(aes(x=ODs,y=Int_d13C_CH4_normed), color="purple") + geom_line(aes(x=ODs,y=Int_d13C_CH4_normed_Linear), color="blue") + theme_bw()
Plot_Frac <- ggplot(Data) + geom_line(aes(x=ODs,y=ApparentFrac_Exp),color="cyan") + geom_line(aes(x=ODs,y=ApparentFrac), color="purple") + geom_line(aes(x=ODs,y=ApparentFrac_Linear),color="blue") + geom_hline(aes(yintercept=Frac_13alpha),color="orange",linetype="dashed") + theme_bw()
Plot_DiffRealApparent <- ggplot(Data) + geom_line(aes(x=ODs,y=-DiffRealApparent_Exp),color="cyan") + geom_line(aes(x=ODs,y=-DiffRealApparent), color="purple") + geom_line(aes(x=ODs,y=-DiffRealApparent_Linear),color="blue") + geom_hline(aes(yintercept=0),color="orange",linetype="dashed") + theme_bw() # plotted negative values
Plot_FracTotalMethane <- ggplot(Data) + geom_line(aes(x=ODs,y=FracTotalMethane_Exp),color="cyan") + geom_line(aes(x=ODs,y=FracTotalMethane), color="purple") + geom_line(aes(x=ODs,y=FracTotalMethane_Linear),color="blue") + theme_bw()
Plot <- plot_grid(Plot_Isotopes,Plot_Frac,Plot_FracTotalMethane,ncol=3)
